# Supplementary material for: A new species of Phrynoglossus Peters, 1867; Dicroglossidae) from southeastern Bangladesh, with comments on the genera Occidozyga and Phrynoglossus
Source: PeerJ. 2021 Aug 19;9:e11998. doi: 10.7717/peerj.11998 (PMC8380431; doi:10.7717/peerj.11998)
Supplement: Supplemental Information 1 [file peerj-09-11998-s001.fas]

>JnUZool-A0719
TAATAAGAAGGTCCAGCCTGCCCAGTGATAATTTATTCAACGGCCGCGTAATTTAAAGCGCGCGAAGGTAGCGTAATCACTTGTTCTTTAAATGAGGACTTGAATCAACGGCACCACGAGGGCTGTACTGTCTCCTTCTCCCAATCAGTGAAACTAATCTCCCTGTGAAAAAGCAGGAATACTACTATAAGACGAGAAGACCCCATGGAGCTTTAAACATAACAACATCTTTAAATCTTAATTATATCTTCTTAACCTGAAAGCATTGTGTGTTAGTTTTAGGTTGGGGCGACCGCGGAGTATAACATAACCTCCATAACGAAAGGGAATGCACCCTTATCTAAGAAAAACACTTCTACAAATTATTAATATAACGTTTAATGACCCGATCATCGATTAACGAACCAAGTTACCCTGGGGATAACAGCGCAATCCATTTTGAGAGCTCATATTGACAAATGGGTTTACGACCTCGATGTTGGATCAGGGTATCCCAGTGGTGCAGCCGCTACTAAAGGTTTGTTTGTTCAACAATTAAAACCCTACGTGATCTGAGTTCAGACCGGA------
>JnUZool-A0819
TAATAAGAAGGTCCAGCCTGCCCAGTGATAATTTATTCAACGGCCGCGTAATTTAAAGCGCGCGAAGGTAGCGTAATCACTTGTTCTTTAAATGAGGACTTGAATCAACGGCACCACGAGGGCTGTACTGTCTCCTTCTCCCAATCAGTGAAACTAATCTCCCTGTGAAAAAGCAGGAATACTACTATAAGACGAGAAGACCCCATGGAGCTTTAAACATAACAACATCTTTAAATCTTAATTATATCTTCTTAACCTGAAAGCATTGTGTGTTAGTTTTAGGTTGGGGCGACCGCGGAGTATAACATAACCTCCATAACGAAAGGGAATGCACCCTTATCTAAGAAAAACACTTCTACAAATTATTAATATAACGTTTAATGACCCGATCATCGATTAACGAACCAAGTTACCCTGGGGATAACAGCGCAATCCATTTTGAGAGCTCATATTGACAAATGGGTTTACGACCTCGATGTTGGATCAGGGTATCCCAGTGGTGCAGCCGCTACTAAAGGTTTGTTTGTTCAACAATTAAAACCCTACGTGATCTGAGTTCCAGACCGGA-----
>JnUZool-A0919
CCGNTAATAAGAAGGTCCAGCCTGCCCAGTGATAATTTATTCAACGGCCGCGTAATTTAAAGCGCGCGAAGGTAGCGTAATCACTTGTTCTTTAAATGAGGACTTGAATCAACGGCACCACGAGGGCTGTACTGTCTCCTTCTCCCAATCAGTGAAACTAATCTCCCTGTGAAAAAGCAGGAATACTACTATAAGACGAGAAGACCCCATGGAGCTTTAAACATAACAACATCTTTAAATCTTAATTATATCTTCTTAACCTGAAAGCATTGTGTGTTAGTTTTAGGTTGGGGCGACCGCGGAGTATAACATAACCTCCATAACGAAAGGGAATGCACCCTTATCTAAGAAAAACACTTCTACAAATTATTAATATAACGTTTAATGACCCGATCATCGATTAACGAACCAAGTTACCCTGGGGATAACAGCGCAATCCATTTTGAGAGCTCATATTGACAAATGGGTTTACGACCTCGATGTTGGATCAGGGTATCCCAGTGGTGCAGCCGCTACTAAAGGTTTGTTTGTTCAACAATTAAAACCCTACGTGATCTGAGTTCAGACCGGA--
>JnUZool-A1019
NTAATAAGAAGGTCCAGCCTGCCCAGTGATAATTTATTCAACGGCCGCGTAATTTAAAGCGCGCGAAGGTAGCGTAATCACTTGTTCTTTAAATGAGGACTTGAATCAACGGCACCACGAGGGCTGTACTGTCTCCTTCTCCCAATCAGTGAAACTAATCTCCCTGTGAAAAAGCAGGAATACTACTATAAGACGAGAAGACCCCATGGAGCTTTAAACATAACAACATCTTTAAATCTTAATTATATCTTCTTAACCTGAAAGCATTGTGTGTTAGTTTTAGGTTGGGGCGACCGCGGAGTATAACATAACCTCCATAACGAAAGGGAATGCACCCTTATCTAAGAAAAACACTTCTACAAATTATTAATATAACGTTTAATGACCCGATCATCGATTAACGAACCAAGTTACCCTGGGGATAACAGCGCAATCCATTTTGAGAGCTCATATTGACAAATGGGTTTACGACCTCGATGTTGGATCAGGGTATCCCAGTGGTGCAGCCGCTACTAAAGGTTTGTTTGTTCAACAATTAAAACCCTACGTGATCTGAGTTCCAGACCGGA----
>JnUZool-A1119
ACCCGTAATAAGAAGGTCCAGCCTGCCCAGTGATAATTTATTCAACGGCCGCGTAATTTAAAGCGCGCGAAGGTAGCGTAATCACTTGTTCTTTAAATGAGGACTTGAATCAACGGCACCACGAGGGCTGTACTGTCTCCTTCTCCCAATCAGTGAAACTAATCTCCCTGTGAAAAAGCAGGAATACTACTATAAGACGAGAAGACCCCATGGAGCTTTAAACATAACAACATCTTTAAATCTTAATTATATCTTCTTAACCTGAAAGCATTGTGTGTTAGTTTTAGGTTGGGGCGACCGCGGAGTATAACATAACCTCCATAACGAAAGGGAATGCACCCTTATCTAAGAAAAACACTTCTACAAATTATTAATATAACGTTTAATGACCCGATCATCGATTAACGAACCAAGTTACCCTGGGGATAACAGCGCAATCCATTTTGAGAGCTCATATTGACAAATGGGTTTACGACCTCGATGTTGGATCAGGGTATCCCAGTGGTGCAGCCGCTACTAAAGGTTTGTTTGTTCAACAATTAAAACCCTACGTGATCTGAGTTCCAGACCGGA
