# Supplementary material for: A new species of Phrynoglossus Peters, 1867; Dicroglossidae) from southeastern Bangladesh, with comments on the genera Occidozyga and Phrynoglossus
Source: PeerJ. 2021 Aug 19;9:e11998. doi: 10.7717/peerj.11998 (PMC8380431; doi:10.7717/peerj.11998)
Supplement: Supplemental Information 2 — Character states were sourced from peer reviewed literature and supplemented by grey literature. [file peerj-09-11998-s002.csv]

	Occidozyga berbeza	Occidozyga lima	Phrynoglossus baluensis	Phrynoglossus celebensis	Phrynoglossus diminutivus	Phrynoglossus floresianus	Phrynoglossus laevis	Phrynoglossus magnapustulosus	Phrynoglossus martensii	Phrynoglossus myanhessei	Phrynoglossus semipalmatus	Phrynoglossus sumatranus	Phrynoglossus swanbornorum	Phrynoglossus tompotika
SVL range	16-19 mm	11.3-44 mm	15-35 mm	27-33 mm	14-29 mm	large; 52.6 mm (head+body)	21-55 mm	16-21.3 mm	21.04 mm ± 2.57	22.00-31.27 mm	30.66 mm ± 3.65; 22.8-40.9 mm	20-61.6 mm	23.2-30.6 mm	34.1 ± 2.12 mm, range 28.3-36.5 mm
Adult male SVL	16-18 mm	19-37 mm	15-25 mm	27 mm	14-24 mm	not reported	21-38 mm	17-21.3 mm	18-30 mm; 26 mm in males	22.00–27.35 (24.06±1.65)	20-31 mm	20-31 mm	23.2-28.6 mm	males are slightly smaller compared to females
Adult female SVL	18-19 mm	26-44 mm	25-35 mm	33 mm	22-29 mm	not reported	31.6-55 mm	17–24 mm	22-45 mm; 33 mm in females	28.38–31.27 (29.67±1.15)	35-48 mm	35-61.6 mm	30.6 mm	not reported
Hindlimb	short (27.4, 150.5 % SVL), heavy, slightly more than three times length of forelimb; tibia (8.9, 48.7% SVL) slightly longer than foot (8.4, 46.0 % SVL); heels not touching when limbs held at right angles to body	see Bogisich (2019) or Koehler et al. (2021) for detailed measurements	0.46-0.57 of SVL	the tibia is two and a half times in the length of head and body; hindleg 43 mm; foot 14 mm	39 mm	length of the lower leg slightly less than half the head + trunk length; foreleg 29.0 mm; hind leg 82.0 mm; feet 25.0 mm	leg 40-49.5 mm; tibia 14-17 mm; foot and tarsus 17-21.5 mm; see Bogisich (2019) for detailed measurements	leg, 22.5 mm; tibia, 7 mm; foot, 7.7 mm; see Bogisich (2019) for detailed measurements	femur 11 mm, tibia 11 mm, leg 36 mm; foot and tarsus 17 mm; Hindlimbs robust and comparatively short, more than three times the length of the forelimb; see Bogisich (2019) for detailed measurements	not reported	see Iskandar (2011) for detailed measurements	tibia 0.41-0.51 of SVL	see this study for detailed measurements	see Iskandar (2011) for detailed measurements
Head	truncate, longer than wide; males have relatively wider heads (38.7–41.4 % of SVL) than females (35.7–38.7 % SVL)	small; see Bogisich (2019) for detailed measurements	small; width 0.29-0.37 of SVL	a little broader than long; breadth of head 12 mm	short, small, slightly longer than broad	head wider than long; head length: 17.1 mm; head width: 17.5 mm; head height 9.6 mm;	flattened, small; somewhat broader than long; width of head 12-14.2 mm; length of head 11.4-12 mm; see Bogisich (2019) for detailed measurements	head width O.371 of SVL; wider than long; see Bogisich (2019) for detailed measurements	flattened in profile, oval outline; width of head 9-10 mm; length of head 9-10 mm; wider than long (Taylor, 1958); longer than wide (HL 9.37 mm, HW 7.88 mm) (Hecht et al., 2013); see Bogisich (2019) for detailed measurements	head broad, about as wide as long, ratio HL/HW 1.06	a little broader than long	small	see this study for detailed measurements	head slightly longer than wide
Snout	tip rounded in doral and lateral outline, scarcely projecting beyond lower jaw	short triangular snout	obtusely or moderately pointed, shorter than diameter of orbit; rounded	rounded as long as the upper eyelid	short, blunt, rounded, truncate	rounded nose, protruding somewhat, as long as the horizontal eye diameter	oval, not or only slightly projecting beyond lower jaw, rounded in lateral profile, length 3.65 mm - about as long as eye	broadly ovaled	short triangular snout; length of snout 4 mm; rounded in dorsal view and truncate in profile, slightly projecting beyond lower jaw; very flat	snout nearly rounded in dorsal view, projecting beyond lower jaw, rounded in profile	rounded, short, as long as the upper eyelid	not reported	snout slightly projecting, triangular in ventral aspect, and smaller than horizontal diameter of eye	rounded in profile, eyes about equal to length of snout
Canthus rostralis	broadly rounded	indistinct; absent	absent (Boulenger, 1896); rounded (Inger, 1966)	absent	indistinct, rounded	absent	absent	absent	indistinct; absent	rounded	absent	broadly rounded and indistinct (Inger, 1966); absent (Peters 1877)	rounded	straight from above and rounded in profile
Loreal region (lores)	vertical, slightly concave	slightly concave	oblique	oblique	not reported	oblique sloping	broadly oblique, rounded	slightly convex	oblique, slightly concave	not reported	oblique	sloping	slightly convex	concave
Vomerine teeth	absent	absent	absent	absent	absent	absent	absent	absent	absent	absent	absent	not reported	absent	absent
Single tooth-like process/projection at the tip of the mandible	present	present	not reported	not reported	present	not reported	not reported	not reported	not reported	absent	present	present (Inger and Stuebing, 2017), absent (Iskandar, 1998)	absent	present
Tongue	rounded posteriorly, narrow, rear margin entire, without papilla	pointed behind, extensively free behind	rounded or feebly nicked behind, free in its posterior third only; usually emarginate	not rounded (Iskandar et al., 2011), Rounded or feebly nicked behind, free in its posterior third only (Smith, 1931); tongue oval, rounded behind (Smith, 1927)	very slightly notched, very small, narrow, without tubercular papilla on tip	notched (Iskandar, Arifin & Rachmansah, 2011); Rounded or feebly nicked behind, free in its posterior third only (Smith, 1931); Tongue rounded at the back as with [Occidozyga] laevis, but much wider (Mertens, 1927)	rounded, oval, not notched posteriorly, elongated, free in its posterior third only and somewhat on sides	rounded; unnotched tongue a little longer than wide; free posteriorly for more than a fourth of its length, and free laterally and posteriorly	tongue rounded behind without notch, oval, connected with the throat except for the most posterior portion	tongue fleshy, rounded, without notch	adherent to the mouth floor for about 50% of its length in O. semipalmata, tongue rounded behind as in O. laevis but larger	sometimes very feebly notched	single lobed and rounded	tongue completely rounded, no median notch behind, and fixed to the floor of mouth for about 70% of its length at the middle so that the margins are still free
Nostrils	dorsally oriented, raised, slightly nearer to anterior margin of upper eyelid (1.0, 5.5 % SVL) than to tip of snout (1.2, 6.6 % SVL)	upwards, slightly raised	equally distant from the eye and the tip of the snout;	midway between the eyes and the tip of the snout	laterally oriented	nostril from the tip of the snout as far as from the front of the eye	vertical; farther from each other than from the eyes; closer to anterior tip of snout than to eye	slightly elevated, lateral; situated about equal distance from the eye and the median point on edge of upper lip	a little nearer corner of the eye than to anterior median point on snout; surrounded my distinct swelling; oval, with dorso-lateral orientation, located closer to the tip of the snout than to eye (N-EL/SVL ratio 6.3%)	nostril dorsolateral, closer to tip of snout than eye	midway between the eyes and tip of snout	vertically	rounded, lateral; nostril is closer to tip of snout than to eye	lateral; nostrils slightly below canthus rostralis, closer to tip of snout than to eye
Pupil and eye size	eye moderate, length (2.7, 15.1 % SVL) nearly three times eye-nostril distance, larger than snout length (2.2, 12.1 % SVL)	pupil is diamond shaped, bordered with yellow; iris beige or brown	pupil is ovoid	not reported	not reported	not reported	eyes 3.6 mm	diamond shaped; larger than snout (measured mesially); 2.2 mm	pupil is ovoid; iris grayish with copper tint and dark radiating streaks; diameter of eye 4 mm; eyes comparatively large (EL/SVL ratio 11.7%); slightly protuberant in dorsal and lateral view, eye length about as large as snout length (EL/SL ratio 96.3%) and longer than the interorbital distance (EL/IOD ratio 150%);	ovoid; EYD/SVL 0.12	not reported	pupil is diamond	pupil is ovoid when dilated, diamond when constricted	pupil is ovoid/horizontal; iris is dark brown with indistinct reticulation
Eye orientation	lateral	vertical	lateral	vertical	lateral	lateral	vertical	lateral	lateral	lateral	lateral	vertical	lateral	lateral
Upper eyelid texture	eyelid with small tubercles	covered with numerous round warts, young with upper eyelids that are heavily tuberculate	not reported	not reported	one or two small pustules	not reported	width of upper eyelid greater than interorbital width	not reported	covered with a few indistinct round warts	not reported	not reported	not reported	no warts; eyelids are slightly darker than the other part of the head	not reported
Interorbital region	distance much narrower (1.1, 5.9 % SVL), than width of upper eyelid (1.8, 9.6 % SVL) and internarial distance	very narrow, much narrower than the upper eyelid	as broad as the upper eyelid; narrower than upper eyelid (Inger, 1966)	not reported	not reported	interorbital space narrower than an upper eyelid, about 2/3 the size of the internasal	interorbital distance equal to or less than the width of the eyelid	slightly greater than, or equal to width of eyelid	width of eyelid greater than inter-orbital distance; 2 mm; interorbital distance wider than internarial distance (IND/IOD ratio 65.0%), about three times wider than upper eyelid (UEW/IOD ratio 84.3%); slightly convex	IOD (2.12) greater than width of upper eyelid (1.94)	narrower than the upper eyelid	distance between the eyes is about the same or narrower than the width of the eyelid	interorbital region flat and smaller than either the upper eyelid and internarial distance	not reported
Internasal distance	distance (1.6, 8.7 % SVL) longer than distance from nostril to eye	subequal to distance between upper eyelids	not reported	twice the interorbital space which is much narrower than the upper eyelid	not reported	not reported	not reported	equal to or very slightly less than median length of snout	larger than distance between nostrils and eye	1.92 mm	nearly twice the inter-orbital space	not reported	internarial distance greater than interorbital distance but less than upper eyelid	not reported
Tympanum	hidden or only anterior rim visible	indistinct, hidden, very large	hidden; 1/2 to 3/5 eye diameter	hidden	hidden only anterior rim slight visible	hidden	hidden, dimly visible and a little more than half the diameter of the eye, 2.1 mm	covered with skin but moderately distinct; diameter 1.5 mm	small, indistinct; covered by skin but most of the outline distinct separated from eye by a distance equal to about half the diameter of the tympanum; round, two thirds the diameter of the eye; large (Taylor, 1958);	concealed, slightly depressed relative to skin of temporal region, tympanic rim weakly elevated relative to tympanum; ratio TYD/EYD 0.42	hidden	hidden	small, indistinct, and rounded	tympanic annulus hidden under skin and completely covered under temporal musculature
Supratympanic fold	present, running in straight line from eye to insertion of arm	indistinct; granulated	distinct	from shoulder to eye	present; straight skin fold from posterior corner of eye to insertion of arm	not reported	present	present from corner of eye behind and partly across tympanum to above arm insertion	sharp and distinct (Gawor et al., 2016); beginning at posterior corner of eye passes down and back diagonally across tympanum to near arm (Taylor, 1962); weakly developed (Hecht et al., 2013)	glandular supratympanic fold from posterior edge of upper eyelid along upper margin of tympanum and then obliquely down to shoulder	not reported	indistinct	distinct and transverses interorbitally at the posterior edge of the eye	distinct; extending from slightly below the middle part of eye, curving straight down to dorsal part of fore limb and not looping above the position of the tympanic annulus as usually seen in most frogs
Vocal sacs	internal, subgular; a small opening very close to jaw at left corner of mouth	internal vocal sac, with folds on throat	paired, sublingual, with round openings near the commissures of the jaws	not reported	males with two internal subgular vocal sacs; the openings small and very close to the jaw at the corners of the mouth	not reported	median, subgular, internal with somewhat elongated openings	vocal openings are present in front of each corner of the mouth	internal vocal sac, with folds on throat	not reported	not reported	not reported	single, median, internal, subgular	paired vocal sac with openings at inner side of mouth corner near end of jaws
Finger tips and discs	rounded, lacking discs	no disc, fingers pointed	short, no disc; digits with discs (Smith, 1931)	tips conical; tips of fingers bluntly pointed; digits with discs (Smith, 1931)	no disks or very slightly dilated, rounded	very clear, flattened fingers disks; larger finger disks than O. semipalmata	digits with discs, terminal phalanx blunt at tip; swollen a little	not reported	rounded tips; very small, flattened terminal discs on tips of digits;	rounded, not expanded into discs	flattened fingers disks; smaller than toe disks	conical tip	tips rounded and without discs	wide, truncated, and flattened tips; equal in size to toe disks
Relative finger lengths	II<I<IV<III; first, second, and fourth fingers subequal	I and II subequal to equal	I≤II	II and IV<III or sometimes II=III=IV	I=II=IV<III	II<I<IV	II≤I (Bourret, 1942; Inger, 1954); I<II (Taylor, 1962); II<III, IV<III	II<I	II=IV<I<III	II<IV<I<III	I<II=IV	II≤1, III<IV	IV<II<I<III	II<I<IV<III
Metacarpal webbing	unwebbed, with weak fringes of skin along inner and outer sides	unwebbed, remnant	similar to O. tompotika by having reduced webbing to the same extent	not reported	no finger webbing	not reported	unwebbed; second and third fingers with partial fringe, most distinct on second and on both sides;	remnant of webs present between fingers; webbing is most developed between first and second fingers; the edges of the digits not or but slightly ridged on sides	unwebbed or remnant of web	absent	not reported	not reported	unwebbed	more than O. semipalmata
Nuptial spines/pads	present; covers the medial surface of the first finger from its base to the last phalanx	indistinct on medial and dorsal surfaces of the first finger	yellowish, covers the dorsal and medial surfaces of the first finger from its base to the beginning of the terminal phalanx	not reported	present; covers the dorsal and lateral surfaces of the first finger up to the last phalanx	not reported	extending from the last joint of the finger to the wrist covers the entire dorsal and median surfaces of the first finger, sometimes present in females	nuptial pad is well developed on the first finger	present	not reported	not reported	not reported	present	not reported
Finger subarticular tubercles	prominent, oval	prominent, pointed (fingers or toes not specified)	not reported	not reported	subarticular tubercles nearest palm well defined, outer ones less strongly defined	larger on fingers than toes and almost circular	proximal subarticular tubercles moderately well developed, small, and distinct; prominent at base of each finger	well-developed; four	rounded; oval and prominent; formula: 1, 1, 2, 2	distinct	not reported	not reported	well developed, rounded	distinct; extending from slightly below the middle part of eye, curving straight down to dorsal part of fore limb and not looping above the position of the tympanic annulus as usually seen in most frogs
Distal subarticular tubercles on fingers III and IV	not reported	absent	not reported	not reported	less strongly defined	not reported	on third and fourth fingers obsolete	not reported	absent	not reported	not reported	not reported	present	not reported
Inner palmar tubercle(s)	two small palmar tubercles on metacarpal region	small, rounded, prominent on base of metacarpus	not reported	not reported	not reported	not reported	two prominent, oval palmar tubercles	small distinct tubercles the inner and outer a little more distinct	small, oval, on base of metacarpus	palmar tubercle distinct, bifid	not reported	not reported	present, singular	hands with two palmar tubercles
Relative toes lengths	I<V<II<III<IV	(III, V) <IV	not reported	not reported	not reported	V<III	not reported	not reported	I<II<III<V<IV	I<II<V<II<IV	V<III	I<II	I<V<II<III<IV	I<II<V<III<IV
Metatarsal webbing	First and second toes webbed to discs; web margins smooth, not crenulate, formula I 1–1 II 1–1 III 1–21/2 IV 3–11/2 V; transparent	extensive webbing to tips	moderate, three-fourths webbed; see detailed description in Inger (1966)	fully webbed	toes about two-thirds webbed; the membrane reaching disk of first and second toes on the outer side and to near disk on the inner edge of fifth; third broadly webbed to distal subarticular tubercle on outer side	all toes fully webbed up to the flattened tips	toes five-sixths webbed (Taylor, 1962); with fully webbed toes/completely webbed to disks (Alcala and Brown, 1998; Inger, 1954)	web extending to tip of toes; no deep incision; 4/5 webbed	2/3 webbed; three-fourths to four-firths webbed; webs somewhat incised between digits; completely webbed to discs (Poyarkov, 2020); more strongly notched webbings between toes than in O. laevis; fully webbed except toes IV and V	feet almost fully webbed, webbing formula I 0.8–0.8 II 0.8–0.8 III 0.8–0.9 IV 0.9–0.8 V	incomplete; two-thirds webbed; webbing on the first and second toes extend to the base of tips; on the outer side of the third toe, the webbing is also starting from the base of the tip, but deeply excised; the fourth toe has the last two phalanges free from extensive webbing although the web starts from the last penultimate phalange so that practically the last phalange is free from extensive we…	toes fully webbed to disc	moderate	half webbed toes; webbing on the first and second toes extend to the base of tips; all toes webbed to base of penultimate phalange except the fourth toe, which is webbed up to the position of second subarticular tubercle
Toe tips and discs	toe tips with pear-shaped disks, that of second toe wider, and fifth toe narrower than other disks	tips rounded or dilated into discs, slightly less pointed than the fingers	tiny flattened toe disks	small disks; tips smaller than O. sumatrana; digits with discs (Smith, 1931); at most with conical tips (Matsui et al. 2021)	tips flattened, slightly swollen toe disks	clear, flattened toe disks larger than discs of fingers; much larger than in (Occidozyga) laevis; their diameter is usually larger than 1/3 of the horizontal eye diameter	toes rather elongate (Taylor, 1962), digital tips forming somewhat elongate discs with deep groove dividing its upper surface (Taylor, 1962), blunt at tip; short toes (Alcala and Brown, 1998); toe tips smaller than O. sumatrana; distinct round disks larger than those of fingers (Inger, 1954); no disks on toes (Iskandar, Arifin & Rachmansah, 2011); end in discs (Bourett, 1942)	slight development of terminal discs, blunt tips, lacking marked discs	terminal discs not or scarcely larger than fingers; tips of terminal toe phalanges slightly widened into rounded pads; (3FDD/4TDD ratio 57.1%); tips of toes with small terminal discs	rounded, slightly expanded into discs	tips flattened, slightly swollen toe tips, larger discs than fingers	toe discs small (Iskandar, Arifin & Rachmansah, 2011); distinct enlarged digital disc (Iskandar, 1998); round tips	tips rounded, toe discs feebly developed	truncated, flat disk; equal in size to finger disks, also with wide flattened tips
Circummarginal groove	not reported	absent	absent in toe disks	not reported	absent	absent	absent	not reported	absent	not reported	not reported	absent	absent	absent on finger disks, present on toe discs
Toe subarticular tubercles	subarticular tubercles prominent, oval	two, inner is larger and oval, outer is subconical; prominent, pointed (fingers or toes not specified)	very feebly developed	small	present	small	small	well-developed; four	small, round and prominent, subarticular tubercle formula: 1, 1, 2, 3, 2	not reported	small	present	present, rounded	present, at least two
Inner metatarsal tubercle	inner metatarsal tubercle compressed (1.0, 5.5 % SVL), about half length of first toe (2.1, 11.5 % SVL); smaller in males (males: 4.6–5.4 % SVL; females: 5.5–5.9 % SVL)	weakly projecting and partially attached	feebly prominent elliptical; oval, one half length of first toe	oval, one-third the length of inner toe	strong, prominent, elongate	oval, compressed, 1/3 as long as that first toe; tubercles on toes are small	single tubercle on metatarsus, strongly compressed; large, compressed, elevated inner metatarsal tubercle; smaller than in O. martensii; half the length of the inner toe	well-defined, some-what compressed, elongated	a large projecting shovel like tubercle more than half length of first toe (IMTL/1TOEL ratio 85.7%); semicircular, oval	large, flap-like inner metatarsal tubercle	oval, one-third the length of inner toe	smaller and more strongly compressed than O. martensii	elongated and compressed, present at base of 1st toe;	single on foot flattened, its length slightly greater than its distance to the base of the widened toe tip
Outer metatarsal tubercle	usually absent or minute	present	usually present and small	absent	absent	absent	single, indistinct, very small, at end of fold along outer edge of fifth finger	very tiny	barely visible	outer metatarsal tubercle not differentiated, but rather two tiny tubercles present in that area	absent	not reported	absent	not reported
Tarsal tubercle	not reported	present	not reported	not reported	not reported	not reported	not reported	not reported	absent	not reported	not reported	not reported	absent	not reported
Other tubercles	not reported	not reported	not reported	not reported	flat, indistinct carpal tubercles	not reported	two distinct metacarpal tubercles	three palmar tubercles, a very tiny outer tubercle situated at the terminus of a slight pustular ridge along the outer toe	accessory palmar tubercles present; supernumerary tubercles absent; intercalary tubercles present	thenar tubercle large, about twice the size of palmar tubercle	not reported	not reported	subarticular tubercles in toe present and rounded	enlarged thenar tubercle at the dorsal surface of first finger; rounded inner and elongated outer metacarpal tubercle; no supernumerary metacarpal tubercles; inner metatarsal tubercle distinct on hand
Fringe of skin on metatarsals	present along inner side of first toe and outer side of fifth toe and metatarsal segment of foot	not reported	not reported	not reported	present on outer side of fifth metatarsal	poorly developed on outer side of fifth metatarsal	along inner side of first toe and metatarsal and one along outer edge of fifth toe and metatarsal (Inger, 1954)	present	a slight ridge of skin on outer edge of outer toe	a well-developed flap of skin on postaxial side of Toe V from level of outer metatarsal tubercle to distal subarticular tubercle	present on outer side of fifth metatarsal; feeble	fringe of skin on outer edge of fifth toe	absent	not reported
Tarsal fold	present	long, distinct	not reported	not reported	not reported	very weak	well-defined inner tarsal fold half length of tarsus; an indistinct outer fold suggested also; short	short, extending half the length of tarsus	short; small, distinct (Taylor, 1962); absent (Andersson, 1942; Taylor, 1958)	strong fold on distal one-half of tarsus	feeble	not reported	absent	short and running across the tarsus and ending at about midline of the tarsus
Lateral line system	not reported	present	not reported	not reported	not reported	not reported	present in adult; the pattern of the lateral-line system of O. laevis differs somewhat from that of O. lima (see Taylor 1962 for detailed description)	not reported	absent	not reported	not reported	weak	absent	not reported
Dorsal skin texture	Without dorsolateral fold but with transverse wrinkles	pearly tipped tubercles or spines; skin densely covered with small pearly white tubercles; refers to the texture of the skin which is like the surface of a lime	smooth or faintly wrinkled; usually with a short ridge at the nape behind the eye; the middle of the back has a weak U-shaped ridge open to the rear; few scattered tubercles;	smooth with a few scattered warts above	smooth, very minutely shagreened or corrugated, fold present ending approximately halfway to the groin; scattered tubercles on flank	wrinkled, very isolated, small warts on the back and the top of the hind limbs	smooth with few, scattered, small, very flat tubercles; skin on snout smooth; sides of body with glandular tubercles; skin on legs, especially exposed surfaces, with fine pearl-capped tubercles, the tubercles extend onto sole of foot; the skin of the dorsal surfaces is corrugated with rounded protrusions; white spinules on posterior portion of back and on dorsal surfaces of legs; no dorso-lateral…	numerous large craterlike pustules on body; pearl-like pustules on sides; some specimens virtually have only a few low tubercles on the dorsum whereas other have distinct ones, pearl-tipped or not	variable from rather smooth to markedly tuberculate on the dorsal surface	skin on top of head and on dorsum and flank smooth; skin on upper surface of forelimbs and thigh with low, rounded tubercles, that of dorsal surface of shank with scattered keratinized pointed tubercles; no dorsolateral fold	scattered tubercles	skin of the back and upper surfaces of the limbs has a uniformly corrugated appearance with occasional rounded bumps	granular with scattered tubercles	dorsal skin rough but no large tubercles are present on the head, snout or eyelids; upper arm with small tubercles
Dorsal and flank coloration	orange-brown dorsum with dark brown band; area anterior to skin fold between eye and arm insertion with whitish-yellow markings; interorbital bar dark brown, united to dorsal stripe; dorsal surfaces of lower arm and tarsal segment of limb barred dark-brown; rear of thigh without marking	greenish, lower parts with a pair of L-shaped darker stripes on the lower part of the hips; greyish or dull brown, often with diffuse dark longitudinal bands on back; distinct black stripe on rear surface of thighs	dark brown above, limbs with darker cross-bars; a yellowish vertical streak on the tip of the snout and an oblique one from the eye to the angle of the mouth; dorsal coloration is variable, brown, grey, or olive sometimes with dark markings	olive above with distinct darker markings	a dark V pointing forward between shoulders; hind limb with dark crossbars; dorsal surfaces of hands and feet dark brown with indistinct darker markings;	olive gray top with very indistinct, dark spots; dark gray bandages on the top of the forelimb; indistinct, round spots of dark gray on the hind limbs	brown, darker arched, with or without white backrest; olive-brown to brown, with two darker lines following dim dorsolateral folds; a dark and a light transverse line across head between eyes, two or three cloudy areas on back; arms light brown; flecked with darker brown; becks of brown on thighs; tibia, tarsus, and foot with dark-brown bars; a slightly lighter area on side of head from eye to ar…	brown above with two vague lighter areas on middle of back; chin and throat brownish with light flecks	head brownish gray, clouded of flecked with darker indefinite lighter spots on tip of snout along upper lip; varies greatly mostly gray or brown; rusty red patched on back or head are common; can have paravertebral stripes, light dorsolateral stripes, or be stripeless; The dark interorbital bar is also extremely variable	Dorsal and lateral ground color of head and body Drab-Gray (256) with indistinct Raw Umber (280) blotches and mottling; dorsal surfaces of forelimbs True Cinnamon (260) with Raw Umber (280) speckles; dorsal surfaces of hind limbs Drab-Gray (256) with Raw Umber (280) transverse broken bars; a Drab-Gray (256) oblique bar from anterior corner of eye to snout; throat region heavily suffused with Vand…	olive-brownish above, with indistinct darker markings, limbs paler, with dark cross bars; a, broad dark band down the back, occupying nearly the whole width, with the sides of the body yellow.	no distinct markings, uniformly dark brownish to greyish	dark-grey, bearing black small oval or irregular shaped spot	dark brown or blackish, usually without faint markings, pattern, or mottling (see Iskandar et al., (2011) for detailed description)
Dorsolateral stripe	broad, dark-brown, running from tip of snout posteriorly, and diverging at sacrum, continuing across the groin to femur and tibia	green, orange, or yellow dorsomedial strip often present	Some individuals have a vertebral stripe	not reported	a light mid-dorsal band or line occasionally present	not reported	distinct; two indistinct dorsolateral lines begin behind eye and are lost on shoulder;	not reported	often with a sharp/diffuse yellow or orange dorsomedial stripe or a dark gray wide medial band along the back bordered with two diffuse orange stripes; from eye along side becoming wider posteriorly; brownish stripe on back arising on occiput, fading on rump; an occasional specimen may have a narrow median cream line	absent	present, variable; narrow yellow or orange	variable, wide, light stripe down the middle of the back	variable, narrow and yellow	variable; middorsal light line is present in two specimens, but there is no indication of lighter dorsolateral band
Flank/side texture	sides scattered with small, low glands	not reported	not reported	not reported	scattered tubercles	not reported	not reported	smooth except on posterior part	more or less granular	not reported	not reported	not reported	dorsal tubercles on flanks tipped in brownish white to white	not reported
Ventral skin color	cream, with large scattered dark gray spots on throat and posterior thigh; digits dark brown ventrally	pale; underside of the limbs with a dark stripe running into the ventral region; gular with a pair of dark stripes	white with irregular brown blotches; cream heavily spotted with brown; white (in spirit) beneath, largely marbled with black;	throat is sometimes spotted	ventral surfaces cream except for gular region, which is uniform brown or cream densely spotted with brown; under surface of hands and feet purplish (in alcohol)	underside gray with a blurred, dark stain mark.	entire undersurface of body and limbs uniform white or with few scattered punctate spots on breast and numerous large dark-brown spots on underside of legs; the ventral side of the head is a speckled dark gray and a yellow tinge is sometimes present on the venter and undersides of the thighs	throat is heavily pigmented	venter and underside of limbs yellow ish-white to flesli-white, but with a fine peppering of darkish pigment, somewhat denser on chin and throat, and outer parts of the underside of thighs; pigment dense on underside of foot, less so on hand; whiteish, throat with pale marbled gray speckling	dark colored throat region (males)	in young specimens the throat may be almost black with small white dots	no spotting on the chest or belly; uniformly brownish to greyish; gular region usually blackish, especially in male specimens; the underside of the head is often speckled dark grey, and there is usually a lemon yellow tinge over the belly and underside of the thighs, dark brown band on either side of the cloaca	venter uniform cream white, becoming brown with white mottling and groups of minute dark-grey flecks present in the gular region	gular skin of males is darker compared to that of females; lower parts are heavily marbled with dark brown and gular surfaces more heavily marked
Ventral skin texture	throat and chest smooth; abdomen smooth throughout	covered all over with pearly tubercles	rugose, throat with low warts	not reported	gular region in males with spinules/small, uniformly scattered white asperities; smooth	smooth	skin of chin, breast, venter, and much of concealed surface of limbs is smooth; males have small white spinules on the gular region especially at tip of chin and sometimes females have them; females have two longitudinal rows of larger tubercles running the entire length of the center of the throat	immaculate	smooth	skin on throat and venter shagreen	smooth; younger individuals may have scattered, rounded warts	smooth all over including the legs and belly (Iskandar 1998); rugose (Inger, 1966)	smooth	lower part of body, gular surface and ventrum are essentially smooth
Forked omosternum	not reported	present	present	present	present	present	present	not reported	not reported	not reported	present	not reported	present	not reported
Sternum cartilaginous or bony	not reported	bony style	bony style	bony style	bony style	bony style	bony style	not reported	not reported	not reported	bony style	not reported	bony style	not reported
Amplexus type	not reported	axillary	not reported	not reported	not reported	not reported	not reported	inguinal (Koehler et al., 2021)	inguinal (Ziegler, 2002; Chanard, 2003); lumbar (Sailo et al., 2009); axillary (Figure 8)	inguinal	not reported	inguinal (Eto and Matsui, 2012); axillary (Fig. 10)	inguinal	not reported
Color of egg	dark brown	brown and white	not reported	not reported	not reported	not reported	pigmented	not reported	hundreds of small darkly pigmented eggs forming floating rafts on the water surface	not reported	not reported	pigmented	black in preservation	not reported
Tibiotarsal articulation	reaching, at most, posterior border of eye	reaching tip of nose	heel reaches tip of snout	heel reaches to midway between the shoulder and the eye; may reach as far as eye	heel reaches to between eye and tip of snout	heel reaches the tip of the snout	heel reaches slightly in front of eye, just beyond eye	heel reaches middle of the eye	heel reaches eye	not reported	heel reaches anterior border of the eye; in some cases heel may reach nearly to tip of the snout	over the eye	not reported	not reported
Other	interorbital surface flat; forelimb (8.7, 46.0 % SVL)	eggs small (0.8-1.0 mm) and floating, nearly 50 in clutch; the males call day and night; mucosome not slimy	n/a	n/a	n/a	n/a	arms short, if brought forward only tips of fingers reaching tip of snout; when legs are folded at right angles to body heels strongly overlap; end of the transverse processes of the sacral vertebra not broadened	arms short, only the fingers reaching beyond tip of snout; when legs are folded at right angles to body the heels fail to touch; slimy mucosome	forearm and hand 5.2-12 mm; slimy mucosome	extensive mucosome	n/a	oviposition site was out of the water	supernumerary tubercles indisctinct	tibias do not meet when the femurs are placed perpendicular to body axis, slightly shorter than femur; fingers with narrow fringe of skin
References for characters	Matsui et al., 2021	Gravenhorst, 1829; Peters, 1867; Boulenger, 1890; Smith, 1931; Deckert, 1938; Bourret, 1942; Inger, 1954; Taylor and Elbel, 1958; Yang, 1991; Iskandar, 1998; Ziegler 2002; Nguyen, Ho & Nguyen, 2009; Iskandar, Arifin & Rachmansah, 2011; Vassilieva et al. 2016; Bogisich, 2019; Koehler et al. 2021	Boulenger, 1896; Smith, 1931; Inger 1966; Iskandar, Arifin & Rachmansah, 2011; Inger and Stuebing 2017	Smith 1927; Smith, 1931; Iskandar, Arifin & Rachmansah, 2011	Taylor, 1922; Inger, 1954; Iskandar, Arifin & Rachmansah, 2011; Chan et al. 2020; Figure 9	Mertens 1927; Smith 1931; Iskandar, Arifin & Rachmansah, 2011	Günther, 1858; Smith, 1927; Smith, 1931; Liu, 1935; Bourret, 1942; Inger, 1954; Taylor, 1962; Alcala and Brown, 1998; Iskandar, 1998; Iskandar, Arifin & Rachmansah, 2011; Gawor, 2016; Bogisich, 2019	Taylor and Elbel, 1958; Matsui, 1979; Iskandar, Arifin & Rachmansah, 2011; Bogisich, 2019; Koehler et al. 2021	Peters, 1867; Deckert, 1938; Andersson, 1942; Taylor and Elbel, 1958; Taylor, 1962; Inger, 1966; Yang, 1991; Manthey & Grossmann, 1997; Ziegler, 2002; Chan-Ard, 2003; Nguyen, Ho & Nguyen, 2009; Sailo et al. 2009; Iskandar, Arifin & Rachmansah, 2011; Hecht et al., 2013; Vassilieva et al., 2016; Gawor et al., 2016; Bogisich, 2019; Poyarkov, 2020; Koehler et al. 2021; Figure 8	Koehler et al. 2021	Smith, 1927; Smith, 1931; Inger, 1954; Iskandar, Arifin & Rachmansah, 2011	Peters, 1877; Inger, 1966; Iskandar, 1998; Iskandar, Arifin & Rachmansah, 2011; Eto and Matsui, 2012; Inger and Stuebing, 2017; Haas, Das & Hertwig, 2020; Matsui et al. 2021; Koehler et al. 2021; Figure 9	this study; Ahm, 2014	Iskandar, Arifin & Rachmansah, 2011
